# Supplementary material for: Adaptive Habitat Selection Strategies of Human‐Breeding Red‐Crowned Cranes During the Early Stage of Rewilding
Source: Ecol Evol. 2026 Jul 19;16(7):e73995. doi: 10.1002/ece3.73995 (PMC13381066; doi:10.1002/ece3.73995)
Supplement: Supplementary file 1 — Data S1: ece373995‐sup‐0001‐DataS1.R. [file ECE3-16-e73995-s003.R]

# =========================================================
# Script: 01_calculate_buffer_landcover_detail.R
# Purpose: Calculate land-cover composition within each buffer
# Output : output/buffer_landcover_detail.xlsx
# Notes  :
#   1. `area_prop` is the canonical proportion variable (0-1)
#   2. `area_pct` is retained only for inspection (0-100)
#   3. Area calculation should be performed in a projected CRS
# =========================================================

library(sf)
library(dplyr)
library(openxlsx)

# ---- project paths ----
project_dir <- ","
data_dir <- file.path(project_dir, "data")
output_dir <- file.path(project_dir, "output")
dir.create(output_dir, recursive = TRUE, showWarnings = FALSE)

buffers_path   <- file.path(data_dir, "hourly_buffer_polygons.shp")
landcover_path <- file.path(data_dir, "classified_landcover.shp")
output_path    <- file.path(output_dir, "buffer_landcover_detail.xlsx")

# ---- parameters ----
target_crs <- 32651  # UTM Zone 51N; revise if another projected CRS is more appropriate
landcover_class_col <- "Class_name"
buffer_id_candidates <- c("ORIG_FID", "ID", "FID")

# ---- helper functions ----
get_existing_col <- function(data, candidates, data_name) {
  matched <- candidates[candidates %in% names(data)]
  if (length(matched) == 0) {
    stop(
      sprintf(
        "No valid ID column was found in %s. Checked: %s",
        data_name, paste(candidates, collapse = ", ")
      )
    )
  }
  matched[1]
}

ensure_projected_crs <- function(x, target_crs) {
  if (is.na(st_crs(x))) {
    stop("Input layer has no CRS. Please define the CRS before running the script.")
  }
  if (st_is_longlat(x)) {
    x <- st_transform(x, target_crs)
  }
  x
}

# ---- read spatial data ----
buffers <- st_read(buffers_path, quiet = TRUE)
landcover <- st_read(landcover_path, quiet = TRUE)

# ---- CRS handling ----
buffers <- ensure_projected_crs(buffers, target_crs)
landcover <- ensure_projected_crs(landcover, target_crs)

if (st_crs(buffers) != st_crs(landcover)) {
  buffers <- st_transform(buffers, st_crs(landcover))
}

# ---- geometry validity ----
buffers <- st_make_valid(buffers)
landcover <- st_make_valid(landcover)

# ---- field checks ----
buffer_id_col <- get_existing_col(buffers, buffer_id_candidates, "buffers")

if (!(landcover_class_col %in% names(landcover))) {
  stop(sprintf("Column `%s` was not found in the land-cover layer.", landcover_class_col))
}

# ---- intersection and area calculation ----
results_list <- vector("list", nrow(buffers))

for (i in seq_len(nrow(buffers))) {
  current_buffer <- buffers[i, , drop = FALSE]
  current_intersection <- suppressWarnings(st_intersection(current_buffer, landcover))

  if (nrow(current_intersection) == 0) next

  current_intersection <- current_intersection %>%
    mutate(
      intersect_area = as.numeric(st_area(geometry)),
      total_area = sum(intersect_area, na.rm = TRUE),
      area_prop = ifelse(total_area > 0, intersect_area / total_area, NA_real_),
      area_pct = area_prop * 100
    ) %>%
    st_drop_geometry() %>%
    mutate(
      ORIG_FID = .data[[buffer_id_col]],
      .before = 1
    )

  results_list[[i]] <- current_intersection
}

results <- bind_rows(results_list)

if (nrow(results) == 0) {
  stop("No intersections were found between buffers and land-cover polygons.")
}

# ---- optional column ordering ----
results <- results %>%
  select(
    any_of(c("ORIG_FID", landcover_class_col, "intersect_area", "total_area", "area_prop", "area_pct")),
    everything()
  )

# ---- quality control ----
qc_table <- results %>%
  group_by(ORIG_FID) %>%
  summarise(prop_sum = sum(area_prop, na.rm = TRUE), .groups = "drop")

if (any(abs(qc_table$prop_sum - 1) > 0.01, na.rm = TRUE)) {
  warning("Some buffers have area proportions that do not sum to 1 within tolerance ±0.01.")
}

# ---- write Excel output ----
wb <- createWorkbook()
addWorksheet(wb, "detail")
addWorksheet(wb, "qc")

writeData(wb, sheet = "detail", results)
writeData(wb, sheet = "qc", qc_table)

prop_cols <- which(names(results) %in% "area_prop")
num_cols  <- which(names(results) %in% c("intersect_area", "total_area", "area_pct"))

if (length(prop_cols) > 0) {
  addStyle(
    wb, sheet = "detail",
    style = createStyle(numFmt = "0.00%"),
    cols = prop_cols,
    rows = 2:(nrow(results) + 1),
    gridExpand = TRUE
  )
}

if (length(num_cols) > 0) {
  addStyle(
    wb, sheet = "detail",
    style = createStyle(numFmt = "0.00"),
    cols = num_cols,
    rows = 2:(nrow(results) + 1),
    gridExpand = TRUE
  )
}

saveWorkbook(wb, output_path, overwrite = TRUE)

message("Detail table saved to: ", normalizePath(output_path))
message("Number of rows: ", nrow(results))
