# Supplementary material for: Adaptive Habitat Selection Strategies of Human‐Breeding Red‐Crowned Cranes During the Early Stage of Rewilding
Source: Ecol Evol. 2026 Jul 19;16(7):e73995. doi: 10.1002/ece3.73995 (PMC13381066; doi:10.1002/ece3.73995)
Supplement: Supplementary file 2 — Data S2: ece373995‐sup‐0002‐DataS2.R. [file ECE3-16-e73995-s005.R]

# =============================================================
# Title   : Calculate weekly Levins' niche breadth
# Purpose : Estimate weekly habitat niche breadth for a selected
#           red-crowned crane age group from group-level habitat-
#           use percentages.
# Input   : data/weekly_habitat_summary.xlsx
# Output  : output/levins_niche_breadth_<group>.csv
#           output/levins_niche_breadth_<group>.png
# Notes   : Habitat percentages are converted to proportions.
#           If row sums are not sufficiently close to 1, the script
#           applies automatic normalization.
# =============================================================

# -----------------------------
# 1. Load required packages
# -----------------------------

library(readxl)
library(dplyr)

# -----------------------------
# 2. User-defined settings
# -----------------------------

# Input file path (relative path for reproducibility)
file_path <- "data/weekly_habitat_summary.xlsx"

# Group to analyze
# In this dataset:
#   Group_A = immature group
#   Group_B = adult group
# Change this value depending on which age group you want to analyze.
target_group <- "Group_B"

# Habitat columns expected in the input file.
# Replace these names if your dataset uses a different naming system.
habitat_cols <- c(
  "S.salsa marsh",
  "P.australis marsh",
  "S.alterniflora marsh",
  "Herbaceous marsh",
  "Water surface",
  "Mud flat",
  "Farmland",
  "Forest",
  "Aquaculture pond",
  "Built-up area",
  "Tourism area",
  "Saltern"
)

# -----------------------------
# 3. Read input data
# -----------------------------

data <- read_excel(file_path)

# -----------------------------
# 4. Validate required columns
# -----------------------------

required_cols <- c("Week", "Group", habitat_cols)
missing_cols <- setdiff(required_cols, names(data))

if (length(missing_cols) > 0) {
  stop(
    paste0(
      "The following required columns are missing from the input file: ",
      paste(missing_cols, collapse = ", ")
    )
  )
}

# -----------------------------
# 5. Filter target group and sort by week
# -----------------------------

data_group <- data %>%
  filter(Group == target_group) %>%
  arrange(Week)

if (nrow(data_group) == 0) {
  stop(paste("No records found for target group:", target_group))
}

# -----------------------------
# 6. Extract habitat-use data
# -----------------------------

habitat_data <- data_group %>%
  select(all_of(habitat_cols))

# -----------------------------
# 7. Convert percentages to proportions
# -----------------------------

habitat_data <- habitat_data / 100

# -----------------------------
# 8. Normalize rows if necessary
# -----------------------------

row_sums <- rowSums(habitat_data, na.rm = TRUE)

if (!all(abs(row_sums - 1) < 0.01, na.rm = TRUE)) {
  warning(
    "Some rows do not sum to 1 after percentage conversion. Automatic normalization has been applied."
  )

  habitat_data <- t(apply(habitat_data, 1, function(x) {
    s <- sum(x, na.rm = TRUE)

    if (is.na(s) || s == 0) {
      rep(NA_real_, length(x))
    } else {
      x / s
    }
  }))

  habitat_data <- as.data.frame(habitat_data)
  colnames(habitat_data) <- habitat_cols
}

# -----------------------------
# 9. Calculate Levins' niche breadth
# -----------------------------

B_values <- apply(habitat_data, 1, function(x) {
  if (all(is.na(x)) || sum(x, na.rm = TRUE) == 0) {
    NA_real_
  } else {
    p <- x / sum(x, na.rm = TRUE)
    1 / sum(p^2, na.rm = TRUE)
  }
})

# -----------------------------
# 10. Calculate standardized niche breadth
# -----------------------------

n_habitats <- ncol(habitat_data)
BA_values <- (B_values - 1) / (n_habitats - 1)

# -----------------------------
# 11. Assemble result table
# -----------------------------

result <- data.frame(
  Week = data_group$Week,
  Group = target_group,
  Levins_B = B_values,
  Standardized_BA = BA_values
)

# -----------------------------
# 12. Define output file names
# -----------------------------

group_file_label <- tolower(gsub("[^A-Za-z0-9]+", "_", target_group))
output_csv <- file.path("output", paste0("levins_niche_breadth_", group_file_label, ".csv"))
output_png <- file.path("output", paste0("levins_niche_breadth_", group_file_label, ".png"))

# -----------------------------
# 13. Export result table
# -----------------------------

write.csv(result, output_csv, row.names = FALSE)

# -----------------------------
# 14. Generate plot
# -----------------------------

png(filename = output_png, width = 1800, height = 1200, res = 200)

plot(
  result$Week,
  result$Levins_B,
  type = "o",
  pch = 16,
  lwd = 2,
  xlab = "Week",
  ylab = "Levins' niche breadth index",
  main = paste("Changes in niche breadth in habitat use of the immature red-crowned crane group", target_group)
)

lines(lowess(result$Week, result$Levins_B), lwd = 2)

legend(
  "topright",
  legend = c("Observation", "Trend line"),
  lty = c(1, 1),
  pch = c(16, NA)
)

dev.off()

# -----------------------------
# 15. Preview first rows in console
# -----------------------------

print(head(result))
