# Supplementary material for: Adaptive Habitat Selection Strategies of Human‐Breeding Red‐Crowned Cranes During the Early Stage of Rewilding
Source: Ecol Evol. 2026 Jul 19;16(7):e73995. doi: 10.1002/ece3.73995 (PMC13381066; doi:10.1002/ece3.73995)
Supplement: Supplementary file 3 — Data S3: ece373995‐sup‐0003‐DataS3.R. [file ECE3-16-e73995-s002.R]

# =========================================================
# Script: 02_summarize_buffer_landcover.R
# Purpose: Convert the long-format buffer land-cover table
#          into a wide-format table with one row per ORIG_FID
# Output : output/buffer_landcover_summary.xlsx
# =========================================================

library(readxl)
library(dplyr)
library(tidyr)
library(openxlsx)

# ---- project paths ----
project_dir <- ","
output_dir <- file.path(project_dir, "output")

input_path  <- file.path(output_dir, "buffer_landcover_detail.xlsx")
output_path <- file.path(output_dir, "buffer_landcover_summary.xlsx")

# ---- read data ----
data <- read_excel(input_path, sheet = "detail")

# ---- field checks ----
required_cols <- c("ORIG_FID", "Class_name", "area_prop")
if (!all(required_cols %in% names(data))) {
  missing_cols <- setdiff(required_cols, names(data))
  stop("Missing required columns: ", paste(missing_cols, collapse = ", "))
}

# ---- summarise and reshape ----
summary_data <- data %>%
  select(ORIG_FID, Class_name, area_prop) %>%
  filter(!is.na(ORIG_FID), !is.na(Class_name), !is.na(area_prop)) %>%
  group_by(ORIG_FID, Class_name) %>%
  summarise(
    area_prop = sum(area_prop, na.rm = TRUE),
    .groups = "drop"
  ) %>%
  pivot_wider(
    names_from = Class_name,
    values_from = area_prop,
    names_prefix = "prop_",
    values_fill = 0
  ) %>%
  mutate(
    n_landcover_types = rowSums(select(., starts_with("prop_")) > 0, na.rm = TRUE),
    row_total_prop = rowSums(select(., starts_with("prop_")), na.rm = TRUE)
  ) %>%
  arrange(ORIG_FID)

# ---- write Excel output ----
wb <- createWorkbook()
addWorksheet(wb, "summary")
writeData(wb, sheet = "summary", summary_data)

prop_cols <- grep("^prop_", names(summary_data))

if (length(prop_cols) > 0) {
  addStyle(
    wb, sheet = "summary",
    style = createStyle(numFmt = "0.00%"),
    cols = prop_cols,
    rows = 2:(nrow(summary_data) + 1),
    gridExpand = TRUE
  )
}

saveWorkbook(wb, output_path, overwrite = TRUE)

message("Summary table saved to: ", normalizePath(output_path))
message("Number of points: ", nrow(summary_data))
message("Number of land-cover columns: ", length(prop_cols))
