# Supplementary material for: Adaptive Habitat Selection Strategies of Human‐Breeding Red‐Crowned Cranes During the Early Stage of Rewilding
Source: Ecol Evol. 2026 Jul 19;16(7):e73995. doi: 10.1002/ece3.73995 (PMC13381066; doi:10.1002/ece3.73995)
Supplement: Supplementary file 4 — Data S4: ece373995‐sup‐0004‐DataS4.R. [file ECE3-16-e73995-s004.R]

# =========================================================
# Script: 01_pca_weekly_habitat_groupB.R
# Purpose:
#   1. Perform PCA on the weekly habitat-use matrix for Group_B
#   2. Visualize eigenvalues, temporal trajectories, and variable loadings
#   3. Export PCA scores, loadings, contributions, eigenvalues, and dimension descriptions
#
# Notes:
#   - This script applies PCA to a weekly aggregated habitat-use matrix.
#   - In the manuscript, it is recommended to describe the procedure clearly,
#     e.g., "weekly habitat-use proportions were first aggregated to construct
#     a temporal habitat-use matrix, and PCA was then applied to this matrix
#     to characterize the dominant axes of temporal habitat-use variation."
#   - The script uses FactoMineR::PCA with scale.unit = TRUE.
# =========================================================

# -------------------------
# 0. Load required packages
# -------------------------
suppressPackageStartupMessages({
  library(FactoMineR)
  library(factoextra)
  library(ggplot2)
  library(readxl)
  library(dplyr)
  library(tidyr)
})

# -------------------------
# 1. User-defined settings
# -------------------------
# Replace these paths with your actual local paths before running.
input_file <- ","
target_group <- "Group_B"
output_dir <- "E:/yc/PCA_Group_B_Output"

# Create output directory if it does not exist.
if (!dir.exists(output_dir)) {
  dir.create(output_dir, recursive = TRUE)
}

# Optional: define the full expected habitat order for output tables and plots.
ordered_variables <- c(
  "S.salsa marsh", "P.australis marsh", "S.alterniflora marsh", "Herbaceous marsh", "Water surface",
  "Mud flat", "Farmland", "Forest", "Aquaculture pond", "Built-up area", "Tourism area", "Saltern"
)

# -------------------------
# 2. Read and check data
# -------------------------
data_raw <- read_excel(input_file)

required_cols <- c("Week", "Group", "Season")
if (!all(required_cols %in% names(data_raw))) {
  missing_cols <- setdiff(required_cols, names(data_raw))
  stop("Missing required columns: ", paste(missing_cols, collapse = ", "))
}

# Habitat columns are assumed to be columns 5:16.
habitat_cols <- names(data_raw)[5:16]
if (length(habitat_cols) != 12) {
  stop("The habitat columns (5:16) were not identified correctly.")
}

# -------------------------
# 3. Filter target group
# -------------------------
data_group <- data_raw %>%
  filter(Group == target_group) %>%
  arrange(Week)

if (nrow(data_group) == 0) {
  stop("No data found for target group: ", target_group)
}

# Ensure habitat columns are numeric.
data_group <- data_group %>%
  mutate(across(all_of(habitat_cols), as.numeric))

# -------------------------
# 4. Keep complete cases for PCA
# -------------------------
# PCA scores must remain aligned with the rows used for PCA.
data_valid <- data_group %>%
  select(Week, Season, all_of(habitat_cols)) %>%
  filter(if_all(all_of(habitat_cols), ~ !is.na(.x))) %>%
  arrange(Week)

if (nrow(data_valid) == 0) {
  stop("No complete rows available for PCA after removing missing values.")
}

# -------------------------
# 5. Remove zero-variance variables
# -------------------------
# Zero-variance variables do not contribute to PCA and should be removed.
habitat_matrix <- data_valid %>%
  select(all_of(habitat_cols))

var_sd <- sapply(habitat_matrix, sd, na.rm = TRUE)
kept_vars <- names(var_sd[var_sd > 0])
removed_vars <- names(var_sd[var_sd == 0])

if (length(kept_vars) < 2) {
  stop("Fewer than two habitat variables with non-zero variance remain; PCA cannot be performed.")
}

habitat_matrix <- habitat_matrix %>%
  select(all_of(kept_vars))

# Save variable status table.
variable_status <- data.frame(
  Variable = habitat_cols,
  Status = ifelse(habitat_cols %in% kept_vars, "Included", "Removed_zero_variance")
)
write.csv(
  variable_status,
  file.path(output_dir, "variable_status.csv"),
  row.names = FALSE,
  fileEncoding = "UTF-8"
)

# -------------------------
# 6. Perform PCA
# -------------------------
# Use raw values and allow FactoMineR to standardize internally.
res.pca <- PCA(habitat_matrix, scale.unit = TRUE, graph = FALSE)

# -------------------------
# 7. Extract PCA outputs
# -------------------------
# Individual scores (PC1 and PC2).
pc_scores <- as.data.frame(res.pca$ind$coord[, 1:2])
colnames(pc_scores) <- c("PC1", "PC2")

scores_output <- bind_cols(
  data_valid %>% select(Week, Season),
  pc_scores
)
write.csv(
  scores_output,
  file.path(output_dir, "pca_scores.csv"),
  row.names = FALSE,
  fileEncoding = "UTF-8"
)

# Variable loadings.
loadings <- as.data.frame(res.pca$var$coord[, 1:2])
loadings$Variable <- rownames(loadings)

loadings_output <- data.frame(Variable = ordered_variables) %>%
  left_join(loadings, by = "Variable") %>%
  left_join(variable_status, by = "Variable")
write.csv(
  loadings_output,
  file.path(output_dir, "pca_loadings.csv"),
  row.names = FALSE,
  fileEncoding = "UTF-8"
)

# Variable contributions.
contrib_data <- as.data.frame(res.pca$var$contrib[, 1:2])
contrib_data$Variable <- rownames(contrib_data)

contrib_output <- data.frame(Variable = ordered_variables) %>%
  left_join(contrib_data, by = "Variable") %>%
  left_join(variable_status, by = "Variable")
write.csv(
  contrib_output,
  file.path(output_dir, "pca_contributions.csv"),
  row.names = FALSE,
  fileEncoding = "UTF-8"
)

# Eigenvalues.
eigenvalues <- as.data.frame(res.pca$eig)
colnames(eigenvalues) <- c("Eigenvalue", "Variance_percent", "Cumulative_variance_percent")
eigenvalues$Component <- paste0("PC", seq_len(nrow(eigenvalues)))
write.csv(
  eigenvalues,
  file.path(output_dir, "pca_eigenvalues.csv"),
  row.names = FALSE,
  fileEncoding = "UTF-8"
)

# Dimension description.
res.desc <- dimdesc(res.pca, axes = 1:2, proba = 0.05)
capture.output(res.desc$Dim.1, file = file.path(output_dir, "dimdesc_PC1.txt"))
capture.output(res.desc$Dim.2, file = file.path(output_dir, "dimdesc_PC2.txt"))

# -------------------------
# 8. Scree plot
# -------------------------
p_eig <- fviz_eig(res.pca, addlabels = TRUE)
ggsave(
  filename = file.path(output_dir, "scree_plot.png"),
  plot = p_eig,
  width = 7,
  height = 5,
  dpi = 300
)

# -------------------------
# 9. Prepare season blocks automatically
# -------------------------
season_to_label <- function(x) {
  case_when(
    x %in% c(1, "1", "Spring", "spring") ~ "Spring",
    x %in% c(2, "2", "Summer", "summer") ~ "Summer",
    x %in% c(3, "3", "Autumn", "autumn", "Fall", "fall") ~ "Autumn",
    x %in% c(4, "4", "Winter", "winter") ~ "Winter",
    TRUE ~ as.character(x)
  )
}

season_df <- scores_output %>%
  mutate(Season_label = season_to_label(Season)) %>%
  arrange(Week) %>%
  mutate(block_id = cumsum(Season_label != lag(Season_label, default = first(Season_label))))

season_blocks <- season_df %>%
  group_by(block_id, Season_label) %>%
  summarise(
    Start = min(Week, na.rm = TRUE),
    End = max(Week, na.rm = TRUE),
    .groups = "drop"
  )

# -------------------------
# 10. Plot PC1 and PC2 through time
# -------------------------
pca_long <- scores_output %>%
  pivot_longer(
    cols = c("PC1", "PC2"),
    names_to = "Component",
    values_to = "Score"
  )

p_time <- ggplot() +
  geom_rect(
    data = season_blocks,
    aes(xmin = Start, xmax = End, ymin = -Inf, ymax = Inf, fill = Season_label),
    alpha = 0.25
  ) +
  geom_hline(yintercept = 0, color = "#858892", linewidth = 0.3) +
  geom_line(
    data = pca_long,
    aes(x = Week, y = Score, color = Component),
    linewidth = 0.8
  ) +
  geom_point(
    data = pca_long,
    aes(x = Week, y = Score, color = Component),
    size = 1.5
  ) +
  scale_fill_manual(
    values = c(
      "Spring" = "#37AB78",
      "Summer" = "#589FF3",
      "Autumn" = "orange",
      "Winter" = "#C2C2C2"
    )
  ) +
  scale_color_manual(values = c("PC1" = "#0C4E9B", "PC2" = "#C72228")) +
  labs(
    title = paste("Temporal dynamics of PC1 and PC2 -", target_group),
    x = "Week",
    y = "PCA score",
    color = "Component",
    fill = "Season"
  ) +
  theme_minimal() +
  theme(
    plot.title = element_text(hjust = 0.5, face = "bold"),
    legend.position = "top"
  )

ggsave(
  filename = file.path(output_dir, "PC1_PC2_time_series.png"),
  plot = p_time,
  width = 9,
  height = 5,
  dpi = 300
)

# -------------------------
# 11. Plot variable loadings
# -------------------------
# Plot only variables that were retained in the PCA.
loadings_plot_data <- loadings_output %>%
  filter(Status == "Included") %>%
  mutate(Variable = factor(Variable, levels = rev(ordered_variables)))

p_loading_pc1 <- ggplot(loadings_plot_data, aes(x = Variable, y = Dim.1)) +
  geom_col(fill = "#0C4E9B", color = "#0C4E9B", width = 0.7) +
  coord_flip() +
  labs(
    title = "PC1 loadings",
    x = "Land-cover type",
    y = "Loading"
  ) +
  theme_minimal() +
  theme(
    plot.title = element_text(hjust = 0.5, face = "bold"),
    axis.text.y = element_text(color = "black")
  )

ggsave(
  filename = file.path(output_dir, "PC1_loadings.png"),
  plot = p_loading_pc1,
  width = 7,
  height = 5,
  dpi = 300
)

p_loading_pc2 <- ggplot(loadings_plot_data, aes(x = Variable, y = Dim.2)) +
  geom_col(fill = "#C72228", color = "#C72228", width = 0.7) +
  coord_flip() +
  labs(
    title = "PC2 loadings",
    x = "Land-cover type",
    y = "Loading"
  ) +
  theme_minimal() +
  theme(
    plot.title = element_text(hjust = 0.5, face = "bold"),
    axis.text.y = element_text(color = "black")
  )

ggsave(
  filename = file.path(output_dir, "PC2_loadings.png"),
  plot = p_loading_pc2,
  width = 7,
  height = 5,
  dpi = 300
)

# -------------------------
# 12. Variable contribution plot
# -------------------------
p_var_contrib <- fviz_pca_var(res.pca, col.var = "contrib")
ggsave(
  filename = file.path(output_dir, "variable_contribution_plot.png"),
  plot = p_var_contrib,
  width = 7,
  height = 6,
  dpi = 300
)

# -------------------------
# 13. Console summary
# -------------------------
message("PCA completed successfully.")
message("Output directory: ", output_dir)
message("Included variables: ", paste(kept_vars, collapse = ", "))
if (length(removed_vars) > 0) {
  message("Removed zero-variance variables: ", paste(removed_vars, collapse = ", "))
}
print(eigenvalues)
